# Supplementary material for: Creation of de novo cryptic splicing for ALS/FTD precision medicine
Source: Science. Author manuscript; Available in PMC 2024 Oct 21. (PMC7616720; doi:10.1126/science.adk2539)
Supplement: Table S2 [file EMS199220-supplement-Table_S2.csv]

Genotype	DOB	Virus	Harvest date	Sex	Mouse age (days)	ICV injection day
TDP43 fl/fl;Chat-iCre +/wt	01/31/2024	TDP-REGv2:TDP-43/Raver1 #9	02/26/2024	M	26	p1
TDP43 fl/wt;Chat-iCre +/wt	01/31/2024	TDP-REGv2:TDP-43/Raver1 #9	02/26/2024	M	26	p1
TDP43 fl/wt;Chat-iCre +/wt	03/20/2024	TDP-REGv2:TDP-43/Raver1 #9	04/24/2024	M	35	p1
TDP43 fl/fl;Chat-iCre +/wt	03/20/2024	TDP-REGv2:TDP-43/Raver1 #9	04/24/2024	M	35	p1
TDP43 fl/wt;Chat-iCre +/wt	03/20/2024	TDP-REGv2:TDP-43/Raver1 #9	04/24/2024	M	35	p1
TDP43 fl/wt;Chat-iCre +/wt	03/24/2024	TDP-REGv2:TDP-43/Raver1 #9	04/24/2024	M	31	p1
TDP43 fl/fl;Chat-iCre +/wt	03/24/2024	TDP-REGv2:TDP-43/Raver1 #9	04/24/2024	M	31	p1
TDP43 fl/fl;Chat-iCre +/wt	03/24/2024	TDP-REGv2:TDP-43/Raver1 #9	04/24/2024	M	31	p1
TDP43 fl/fl;Chat-iCre +/wt	4/22/2023	TDP-REGv1 mCherry	5/22/2023	M	30	p2
TDP43 fl/wt;Chat-iCre +/wt	4/22/2023	TDP-REGv1 mCherry	5/22/2023	M	30	p2
TDP43 fl/fl;Chat-iCre +/wt	4/22/2023	TDP-REGv1 mCherry	5/22/2023	M	30	p2
TDP43 fl/fl;Chat-iCre +/wt	4/22/2023	TDP-REGv1 mCherry	5/22/2023	F	30	p2
TDP43 fl/wt;Chat-iCre +/wt	4/22/2023	TDP-REGv1 mCherry	5/22/2023	F	30	p2
TDP43 fl/fl;Chat-iCre +/wt	4/22/2023	TDP-REGv1 mCherry	5/22/2023	M	30	p2
TDP43 fl/wt;Chat-iCre +/wt	4/22/2023	TDP-REGv1 mCherry	5/22/2023	F	30	p2
TDP43 fl/fl;Chat-iCre +/wt	4/22/2023	TDP-REGv1 mCherry	5/22/2023	F	30	p2
TDP43 fl/wt;Chat-iCre +/wt	5/3/2023	TDP-REGv1 mCherry	6/23/2023	F	51	p1
TDP43 fl/wt;Chat-iCre +/wt	5/3/2023	TDP-REGv1 mCherry	6/23/2023	F	51	p1
TDP43 fl/fl;Chat-iCre +/wt	5/3/2023	TDP-REGv1 mCherry	6/23/2023	M	51	p1
TDP43 fl/wt;Chat-iCre +/wt	5/3/2023	TDP-REGv1 mCherry	6/23/2023	M	51	p1
TDP43 fl/wt;Chat-iCre +/wt	5/28/2023	TDP-REGv2 mScarlet #7	6/28/2023	M	31	p2
TDP43 fl/fl;Chat-iCre +/wt	6/1/2023	TDP-REGv2 mScarlet #7	6/28/2023	M	27	p1
TDP43 fl/fl;Chat-iCre +/wt	6/1/2023	TDP-REGv2 mScarlet #7	6/28/2023	M	27	p1
TDP43 fl/fl;Chat-iCre +/wt	6/1/2023	TDP-REGv2 mScarlet #7	6/28/2023	F	27	p1
TDP43 fl/fl;Chat-iCre +/wt	6/1/2023	TDP-REGv2 mScarlet #7	6/28/2023	F	27	p1
TDP43 fl/wt;Chat-iCre +/wt	6/1/2023	TDP-REGv2 mScarlet #7	6/28/2023	F	27	p1
TDP43 fl/fl;Sun1-GFP +/+	6/21/2023	Positive control mScarlet	7/12/2023	M	21	p1
TDP43 fl/fl;Sun1-GFP +/+	6/21/2023	Positive control mScarlet	7/12/2023	M	21	p1
TDP43 fl/fl;Sun1-GFP +/+	6/21/2023	Positive control mScarlet	7/12/2023	M	21	p1
TDP43 fl/fl;Sun1-GFP +/+	6/21/2023	Positive control mScarlet	7/12/2023	F	21	p1
TDP43 fl/wt;Chat-iCre +/wt	6/21/2023	TDP-REGv2 mScarlet #7	8/3/2023	M	43	p1
TDP43 fl/wt;Chat-iCre +/wt	6/21/2023	TDP-REGv2 mScarlet #7	8/3/2023	M	43	p1
TDP43 fl/fl;Chat-iCre +/wt	6/21/2023	TDP-REGv2 mScarlet #7	8/3/2023	F	43	p1
TDP43 fl/fl;Chat-iCre +/wt	6/21/2023	TDP-REGv2 mScarlet #7	8/3/2023	F	43	p1
